# Supplementary material for: Antibiotic Use before, during, and after Seeking Care for Acute Febrile Illness at a Hospital Outpatient Department: A Cross-Sectional Study from Rural India
Source: Antibiotics (Basel). 2022 Apr 25;11(5):574. doi: 10.3390/antibiotics11050574 (PMC9138085; doi:10.3390/antibiotics11050574)
Supplement: Supplementary file 1 [file antibiotics-11-00574-s001.zip]

Archive with 1 entries (1 files):
- antibiotics-1685303-supplementary.pdf
